# Supplementary material for: Identification of fruit size associated quantitative trait loci featuring SLAF based high-density linkage map of goji berry (Lycium spp.)
Source: BMC Plant Biol. 2020 Oct 15;20:474. doi: 10.1186/s12870-020-02567-1 (PMC7565837; doi:10.1186/s12870-020-02567-1)
Supplement: Supplementary file 4 — Additional file 4: Table S1. Combined analysis of variance (ANOVA) among 2 individual years (2018–2019) and 11 phenotypic traits data collected from 305 offspring of F1. [file 12870_2020_2567_MOESM4_ESM.xlsx]

## Sheet: Table S1
Table S1. Combined analysis of variance (ANOVA) among 2 individual years (2018-2019) and 11 phenotypic traits data collected from 305 offspring of F1.
Source		Sum of Squares	df	Mean Square	F	Sig.
FW	Years	0.663014	1	0.663014	20.10**	8.78686e-06
	Offspring	19.9884	606	0.0329842
	Total	20.6514	607
FL	Years	3.62512	1	3.62512	89.83**	5.76807e-20
	Offspring	24.4552	606	0.0403551
	Total	28.0803	607
FD	Years	0.0109353	1	0.0109353	1.04011	0.308202
	Offspring	6.37122	606	0.0105136
	Total	6.38216	607
FSI	Years	2.6703	1	2.6703	125.14**	1.5368e-26
	Offspring	12.9306	606	0.0213377
	Total	15.6009	607
Nof/ec	Years	36.1367	1	36.1367	27.75**	1.91882e-07
	Offspring	789.083	606	1.30212
	Total	825.22	607
Nof/n	Years	88.1594	1	88.1594	129.97**	2.05994e-27
	Offspring	411.044	606	0.678291
	Total	499.204	607
Nos/f	Years	1913.78	1	1913.78	128.81**	3.33998e-27
	Offspring	9003.65	606	14.8575
	Total	10917.4	607
100SW	Years	0.012189	1	0.012189	6.92**	0.00871632
	Offspring	1.06665	606	0.00176015
	Total	1.07884	607
LL	Years	1.58117	1	1.58117	2.31953	0.128279
	Offspring	414.459	608	0.681676
	Total	416.04	609
LD	Years	1.96797	1	1.96797	35.35**	4.64771e-09
	Offspring	33.8488	608	0.0556724
	Total	35.8168	609
LA	Years	2611.21	1	2611.21	1227.14**	5.59456e-148
	Offspring	1293.75	608	2.12788
	Total	3904.96	609
**The mean difference is significant at P < 0.05 or P < 0.01 level.
*FW, fruit weight; FL, fruit length; FD, fruit diameter; FSI, fruit shape index; Nof/ec, number of fruits/end cluster; Nof/n, number of fruits/node; Nos/f, number of seeds/fruit; 100SW, 100 seed weight; LL, leaf length; LD, leaf diameter; LA, leaf area

## Sheet: Sheet1
years	FD	LL
1	1.30455	5.7418
1	1.14325	4.7275
1	1.20645	6.1144
1	1.063	5.3443
1	1.20305	5.4475
1	1.3156	4.6307
1	1.2857	6.6791
1	1.4398	6.713
1	1.1579	4.6725
1	1.1247	3.8747
1	1.1195	3.5684
1	1.1374	3.6329
1	1.34775	5.3026
1	1.2179	4.13533
1	1.14935	5.7644
1	1.27025	6.121
1	1.25565	5.5979
1	1.256	5.1416
1	1.06505	5.4089
1	1.17355	5.9948
1	1.1816	4.3903
1	1.0781	5.5437
1	1.2368	4.8439
1	1.29835	5.3582
1	1.10625	3.6601
1	1.12645	3.9894
1	1.29855	5.1642
1	1.16515	5.58778
1	1.0674	6.0151
1	1.3666	4.5941
1	1.29925	4.2448
1	1.22785	4.5036
1	0.96215	4.6402
1	1.05983	4.1749
1	1.31265	4.0133
1	0.98675	5.3496
1	1.0928	7.0834
1	1.21365	4.9031
1	1.2465	4.2322
1	1.10165	5.3534
1	1.07025	3.9387
1	1.14395	4.6896
1	1.15255	3.6163
1	1.1509	4.7655
1	1.1211	3.2465
1	1.2256	3.9052
1	1.11325	5.029
1	1.2248	4.337
1	1.045	4.2265
1	1.1234	5.1095
1	1.07455	3.8689
1	1.28285	5.5209
1	1.1772	3.8709
1	1.15505	5.4832
1	1.20855	4.9047
1	1.10725	3.60611
1	1.1215	4.2479
1	1.1058	3.15989
1	1.1396	4.0356
1	1.0922	5.78
1	0.97235	5.0423
1	1.02355	4.1106
1	0.95435	4.8945
1	0.99395	4.3486
1	1.01645	3.343
1	1.2122	4.9274
1	1.0457	2.61
1	1.02275	4.4986
1	1.12175	4.0923
1	0.962611	2.7626
1	0.98325	3.6116
1	0.9786	3.8719
1	1.19045	4.05789
1	1.0142	4.1078
1	1.1502	6.4525
1	1.03485	3.5922
1	1.01965	4.5366
1	1.21965	3.1716
1	1.19375	5.8168
1	1.15545	3.7178
1	1.2336	3.471
1	1.2248	3.33244
1	1.09095	3.5487
1	0.9046	4.3073
1	0.93645	5.3126
1	1.21125	5.4373
1	1.0861	6.2591
1	1.0206	3.8344
1	1.0478	2.8185
1	0.9386	3.4764
1	1.14122	3.6784
1	0.9956	4.1028
1	1.168	4.3331
1	1.0227	4.2895
1	1.2061	5.4995
1	1.1135	3.022
1	1.0566	3.9302
1	1.09855	4.4119
1	1.047	4.1132
1	1.11245	3.6162
1	1.0639	3.6701
1	1.066	5.753
1	1.20541	4.49822
1	1.0773	3.395
1	1.11475	3.1623
1	0.94135	4.7798
1	1.082	3.0496
1	0.9754	4.6544
1	1.0132	5.6143
1	1.037	3.1269
1	1.09505	4.7459
1	1.13745	4.021
1	1.0911	4.6004
1	1.09035	3.8229
1	1.14405	3.5093
1	1.2077	5.91222
1	1.0326	6.56278
1	1.22528	4.65544
1	0.9497	4.8724
1	1.07195	3.8645
1	1.20925	3.7855
1	1.23105	4.5948
1	0.90445	3.7346
1	1.1728	4.0528
1	1.084	4.4289
1	1.14575	4.5244
1	1.05505	3.5799
1	1.09725	4.65256
1	1.0958	7.4035
1	1.01194	7.4035
1	1.18255	4.92
1	1.1467	3.6727
1	1.15445	5.3951
1	1.1531	5.4961
1	1.0385	4.7072
1	1.10235	5.36988
1	1.1124	5.59156
1	1.0351	3.5905
1	1.1117	5.7783
1	0.9773	4.1719
1	1.045	5.56
1	1.058	5.4637
1	1.0454	4.2643
1	1.1524	3.5513
1	0.9353	4.1579
1	1.0618	4.9964
1	1.0549	4.5575
1	0.9888	5.0298
1	0.96265	4.577
1	1.092	3.727
1	0.9321	4.3098
1	0.9602	3.50267
1	0.91065	4.021
1	0.9912	4.1242
1	1.0645	3.2883
1	0.9123	3.8807
1	0.8438	4.3222
1	1.04395	4.44467
1	1.10195	4.2075
1	1.1015	5.7688
1	0.82555	4.3483
1	1.0369	4.6952
1	1.0344	4.4474
1	0.8857	3.6226
1	0.9848	4.16156
1	0.87375	4.4607
1	0.8959	3.62537
1	0.927	3.7205
1	1.20985	3.75575
1	0.91565	5.7048
1	0.96995	2.4414
1	1.07135	3.6079
1	0.96825	5.0652
1	1.01155	4.5402
1	1.1079	6.1886
1	0.9641	3.1487
1	1.14825	4.5634
1	1.105	5.7882
1	1.0416	5.7482
1	0.912937	5.0595
1	0.91935	5.4018
1	0.99745	5.0472
1	1.033	4.5788
1	1.20465	5.3153
1	1.0483	5.9523
1	1.08315	5.39222
1	1.0315	3.769
1	0.96845	4.8013
1	0.9473	4.5061
1	1.0095	4.0868
1	1.18425	4.7965
1	0.91495	6.1766
1	1.08785	4.3988
1	1.13525	4.43022
1	1.00515	3.7392
1	1.073	5.8481
1	1.17585	2.8236
1	0.9793	4.3574
1	1.0346	3.2878
1	1.01775	4.2939
1	1.01035	4.749
1	1.20205	4.7746
1	0.9656	4.3783
1	1.1135	4.1242
1	1.09605	3.5095
1	0.966	5.1044
1	1.184	4.0369
1	1.19055	4.3409
1	1.0575	4.0742
1	1.11387	4.3027
1	1.22125	3.771
1	0.95395	4.042
1	0.9643	5.3637
1	1.15215	4.494
1	1.07175	6.1269
1	1.09205	4.8875
1	0.9034	3.465
1	0.98555	2.5804
1	0.87375	4.38556
1	0.94835	3.3083
1	1.1217	4.053
1	0.87945	4.6285
1	0.93905	4.9764
1	1.19865	4.4965
1	1.16795	3.8046
1	1.0113	4.3522
1	1.0876	4.5425
1	0.9087	4.2803
1	1.1141	4.7316
1	0.97205	5.0137
1	0.918	4.7254
1	1.052	5.0314
1	1.1653	3.2367
1	1.057	3.4028
1	0.8462	5.5075
1	1.013	4.2508
1	1.10325	5.1862
1	1.0362	3.8038
1	0.99525	3.5594
1	1.03	4.2623
1	1.1591	4.1109
1	1.04715	3.7112
1	1.1038	5.2148
1	1.02475	4.2366
1	0.9897	3.2524
1	1.0211	3.91012
1	1.10645	5.5961
1	1.21955	3.7479
1	1.1028	5.0792
1	0.9958	3.932
1	0.98425	3.8689
1	0.93335	3.1775
1	0.96415	4.2641
1	1.2611	5.3154
1	1.06035	5.13389
1	1.1058	3.9953
1	1.0816	6.1657
1	1.15585	4.1395
1	1.0317	3.62511
1	1.23975	4.981
1	1.0677	4.6044
1	1.08206	3.62222
1	1.13384	4.7865
1	1.05245	6.05644
1	1.037	6.0105
1	1.0948	5.7879
1	1.14455	5.325
1	1.0484	5.66
1	0.99505	4.2504
1	1.124	5.6415
1	1.1257	6.2513
1	1.11035	3.8533
1	0.92665	3.378
1	1.2362	3.3632
1	1.17205	5.9417
1	1.05765	4.3917
1	1.04025	3.4496
1	1.0522	4.9744
1	1.15105	6.3184
1	1.0813	5.1387
1	1.0261	4.56544
1	0.80085	3.9577
1	1.09285	3.8122
1	0.9468	4.7852
1	0.9692	4.6373
1	0.90935	3.3381
1	1.1605	4.5948
1	0.8949	4.8261
1	0.91405	4.8796
1	0.950278	4.5473
1	0.98685	5.408
1	1.10754	4.7073
1	1.0354	4.5991
1	0.9585	3.7206
1	0.98515	4.4125
1	1.12865	4.683
1	1.05875	4.479
1	0.9781	4.428
1	1.1165	4.7137
1	0.91655	3.54911
1	0.8212	2.7216
1	0.70115	4.1396
1	0.7531	3.4911
1	0.9757	3.7919
1	1.12095	4.3481
2	1.1631	4.5216
2	1.072	4.0684
2	1.1061	3.9581
2	1.0572	4.6399
2	1.0677	3.7765
2	1.2186	4.8025
2	1.0198	5.0233
2	1.1341	4.6074
2	1.0999	4.5045
2	1.1296	4.3308
2	0.85	3.6069
2	0.9622	4.3613
2	1.1399	4.1768
2	1.07725	3.6878
2	1.0523	4.7058
2	0.884	5.2316
2	1.1507	4.3495
2	1.0347	4.5832
2	1.0262	4.8683
2	0.9264	5.5056
2	1.13851	5.4706
2	0.8529	4.5254
2	1.0511	4.8857
2	1.0557	4.6186
2	1.0348	3.865
2	1.0991	4.0197
2	1.0019	4.3226
2	1.0098	4.5294
2	0.8915	4.6761
2	1.0755	4.0906
2	1.3291	5.3948
2	1.1606	5.3774
2	1.049	4.3493
2	0.9928	3.8214
2	1.0442	3.6277
2	0.9674	4.1948
2	1.0858	4.0848
2	1.1457	5.9977
2	1.0507	4.0919
2	1.0643	4.3579
2	0.8716	3.1848
2	1.0776	4.2014
2	0.9688	4.2993
2	1.1841	4.616
2	0.9379	4.2131
2	0.8677	4.5012
2	1.2802	4.7418
2	1.32204	2.7269
2	1.079	4.7806
2	1.0204	4.1666
2	1.2228	4.3518
2	0.9758	5.947
2	1.2383	4.4066
2	1.0468	3.8511
2	1.1029	3.6619
2	0.9149	3.3462
2	0.9976	4.4712
2	1.0687	3.9395
2	1.098	3.8091
2	1.0465	4.8973
2	1.0615	5.2153
2	1.0356	4.3517
2	0.9909	4.211
2	1.027	4.3806
2	0.9868	4.431
2	1.1992	4.5378
2	1.1961	6.175
2	1.2672	4.7954
2	1.0638	5.0314
2	1.12544	3.984
2	0.9031	3.9545
2	1.0626	3.7849
2	1.1133	4.0673
2	1.0578	4.6055
2	0.988	4.2335
2	1.0743	4.8734
2	1.1432	3.5567
2	1.14261	4.1487
2	1.171	3.7859
2	1.1834	5.0727
2	1.2006	4.5138
2	0.9722	4.5451
2	0.9677	4.7012
2	1.0224	3.7951
2	1.0814	4.9146
2	1.0621	4.4504
2	0.8857	5.3422
2	1.0381	4.3958
2	0.9546	4.5239
2	0.8506	4.0333
2	1.1942	4.3003
2	1.1337	5.1723
2	1.1619	4.6405
2	0.9117	5.5729
2	1.1945	4.2049
2	0.961576	3.6705
2	1.0551	4.1341
2	1.0954	4.7703
2	1.154	3.4845
2	1.0622	4.8632
2	0.9104	4.1485
2	1.0993	4.6604
2	1.1862	3.956
2	1.1086	4.3176
2	1.0182	3.1305
2	1.0141	4.1229
2	1.0388	4.6651
2	1.0241	6.5148
2	1.0226	5.9124
2	0.9375	4.1269
2	0.9283	5.3989
2	1.0343	4.0958
2		2.101
2	1.2006	4.6035
2	1.1598	4.1987
2	1.2227	7.4435
2	1.0237	5.2629
2	1.22643	4.7941
2	1.0895	6.9651
2	1.0391	5.1749
2	1.1362	4.6732
2	1.1198	6.2183
2	0.9737	4.9238
2	1.0328	4.4134
2	1.2604	4.6166
2	1.0692	5.3181
2	1.1158	5.2555
2	1.017	4.2807
2	1.028	5.1428
2	1.0753	5.4527
2	1.242	4.7161
2	1.1353	4.676
2	1.0338	5.0568
2	1.0256	4.9519
2	1.1034	5.3378
2	1.0239	5.1399
2	1.14469	5.0554
2	1.0984	3.5016
2	1.1227	5.0384
2	1.1509	4.6115
2	0.9883	4.9717
2	1.0302	5.7487
2	1.1836	3.9658
2	1.067	4.2825
2	1.0126	4.4175
2	1.098	4.6165
2	1.0915	3.8327
2	1.0732	4.8145
2	1.1227	3.7018
2	1.2874	3.7675
2	0.9939	4.0211
2	1.0469	2.8799
2	1.2027	3.7116
2	1.0737	4.2073
2	1.0122	3.7433
2	1.2157	3.9427
2	1.0272	4.2494
2	1.1156	3.9067
2	1.0849	5.462
2	0.9986	4.7559
2	0.9349	3.2309
2	1.0297	4.225
2	1.0537	3.8543
2	0.977	3.6678
2	1.086	4.6365
2	0.9915	4.6998
2	1.0761	4.5387
2	1.057	4.1557
2	1.0536	4.3054
2	1.203	5.7031
2	1.10987	2.1504
2	1.2576	4.3007
2	1.0917	5.3419
2	1.1497	5.3511
2	1.0643	4.697
2	1.0341	4.4223
2	1.1346	4.1878
2	1.0567	4.6355
2	1.0635	4.5514
2	1.1767	4.6092
2	1.0108	4.9434
2	0.9885	5.094
2	1.0871	4.9597
2	1.0794	4.8818
2	1.122	5.3525
2	1.1583	5.5443
2	0.8827	3.4449
2	1.0785	3.9204
2	0.9826	4.9893
2	1.1752	2.7082
2	1.1804	3.4692
2	1.1216	5.4529
2	1.1059	4.3631
2	1.1486	3.936
2	0.9435	5.3543
2	1.146	5.8846
2	1.0734	4.8836
2	1.0309	5.6218
2	1.0496	4.1132
2	1.0535	4.1612
2	1.048	4.5643
2	1.0225	4.9077
2	0.934	4.9224
2	1.2314	5.6813
2	1.1898	3.884
2	1.134	4.7933
2	1.1296	5.1577
2	0.9978	2.9731
2	1.0562	4.6388
2	1.0753	3.3107
2	1.1662	5.031
2	1.043	4.7851
2	1.0239	4.2974
2	1.097	4.2022
2	1.0697	4.5589
2	1.01469	3.9293
2	1.0878	4.3038
2	0.991625	5.0905
2	1.0482	4.4377
2	1.0644	4.6594
2	1.12287	4.8463
2	0.8457	4.5522
2	0.9524	4.1946
2	1.0933	4.7259
2	1.24045	4.8766
2	0.9682	3.5661
2	1.14367	6.315
2	0.9797	3.3597
2	1.1364	3.6071
2	0.937	4.5318
2	0.9791	3.9587
2	0.9894	4.36
2		2.1107
2	0.95	3.6167
2	0.9083	4.2471
2	1.0644	3.5348
2	0.9317	4.4508
2	1.0734	3.5356
2	1.2218	3.7023
2	1.08	4.2932
2	1.0638	3.9913
2	1.075	3.8258
2	0.9549	3.7009
2	1.0342	4.1719
2	1.0361	3.5764
2	0.9527	4.9237
2	0.9934	3.8706
2	1.14387	3.0474
2	0.9722	3.4464
2	1.1333	4.9806
2	0.991	3.6326
2	0.9684	3.7922
2	0.9896	4.3547
2	1.1247	3.8831
2	1.0172	5.0803
2	1.18171	5.595
2	1.0159	4.9061
2	1.0159	3.8358
2	1.1474	4.2993
2	1.1953	4.2999
2	1.1681	5.2965
2	1.1194	3.3527
2	1.33949	3.8178
2	1.1738	4.6712
2	1.1437	3.7879
2	1.051	4.2598
2	1.1437	4.1964
2	1.0123	4.4205
2	1.0493	5.5039
2	0.8806	5.349
2	1.0622	5.7417
2	0.9584	5.0162
2	1.0256	3.3534
2	1.0959	3.5152
2	1.1048	3.7728
2	0.9567	3.8167
2	1.1377	3.799
2	1.109	3.6531
2	0.935725	4.4392
2	1.1574	4.463
2	1.0597	4.5239
2	1.0639	3.6475
2	1.067	4.7408
2	1.086	4.6922
2	1.0392	3.29
2	0.9708	3.5284
2	0.9484	3.7486
2	1.0587	3.4015
2	1.0217	5.7979
2	0.8803	2.9713
2	1.054	4.3041
2	1.0419	3.9512
2	0.8209	3.0416
2	0.9182	4.4523
2	1.05096	5.2899
2	1.1039	4.0366
2	1.23437	4.3783
2	1.0802	4.3289
2	1.1045	3.8722
2	1.057	3.5971
2	1.0643	4.0714
2	1.0951	3.9626
2	1.03019	4.3045
2	1.0637	4.0207
2	1.028	4.3052
