# Supplementary material for: Identification of fruit size associated quantitative trait loci featuring SLAF based high-density linkage map of goji berry (Lycium spp.)
Source: BMC Plant Biol. 2020 Oct 15;20:474. doi: 10.1186/s12870-020-02567-1 (PMC7565837; doi:10.1186/s12870-020-02567-1)
Supplement: Supplementary file 5 — Additional file 5: Table S2. Descriptive statistics among 13 attributes based on 2 individual year (2018–2019) and extra year (1819) dataset. [file 12870_2020_2567_MOESM5_ESM.xlsx]

## Sheet: Table S2
Table S2. Descriptive statistics among 13 attributes based on 2 individual year (2018-2019) and extra year (1819) dataset.
Traits		Years	Mean	SD	SE	Maximum	Minimum	Range	Skewness	Kurtosis	Variance	CV %
Fruit traits	FW	2018	0.769151	0.174359	0.01	1.319	0.1915	1.1275	0.0242833	0.754815	0.0304012	0.226691
		2019	0.835431	0.188606	0.0108	1.5213	0.379286	1.14201	0.678305	0.53864	0.0355722	0.225759
		1819	0.802729	0.147932	0.0085	1.3409	0.475167	0.865733	0.529993	0.436985	0.0218838	0.184286
	FL	2018	1.7868	0.221927	0.0127075	2.6316	1.16815	1.46345	0.248346	0.437675	0.0492517	0.124204
		2019	1.63239	0.17719	0.0101793	2.3063	1.2124	1.0939	0.148048	0.185694	0.0313963	0.108547
		1819	1.70967	0.171131	0.00979894	2.25515	1.28705	0.9681	0.101222	-0.253795	0.0292859	0.100096
	FD	2018	1.07195	0.111151	0.00636451	1.4398	0.70115	0.73865	0.0360316	0.236689	0.0123546	0.10369
		2019	1.0635	0.0930164	0.00534366	1.33949	0.8209	0.518589	0.150868	0.125636	0.00865206	0.0874625
		1819	1.06794	0.0809583	0.00463566	1.31418	0.862575	0.4516	0.185644	-0.178907	0.00655425	0.0758079
	FSI	2018	1.67025	0.155736	0.00891744	2.11326	1.26847	0.844786	0.26828	-0.163089	0.0242539	0.0932414
		2019	1.53771	0.135641	0.00779239	1.88944	1.19444	0.694999	0.0110585	-0.597707	0.0183986	0.0882097
		1819	1.60331	0.130595	0.00747787	1.93952	1.26847	0.671047	0.10786	-0.536991	0.0170552	0.0814538
	Nof/ec	2018	2.53016	1.16094	0.066475	8	0.6	7.4	1.07825	2.45358	1.34777	0.458838
		2019	2.04257	1.12079	0.0643875	7.9	0.4	7.5	1.40892	3.26486	1.25616	0.548713
		1819	2.28361	0.904172	0.0517727	5.4	0.7	4.7	0.652032	0.214032	0.817526	0.39594
	Nof/n	2018	1.82918	0.493611	0.0282641	4	1.1	2.9	1.14391	2.03084	0.243652	0.269854
		2019	2.59076	1.05632	0.0606839	6.8	0.9	5.9	1.05275	1.05659	1.11581	0.407725
		1819	2.20574	0.645181	0.0369429	4.9	1.2	3.7	0.939463	1.1523	0.416258	0.292501
	Nos/f	2018	21.5003	4.40947	0.252486	36.2	9.4	26.8	0.179792	0.00105289	19.4435	0.205089
		2019	17.952	3.20019	0.183846	26	6	20	-0.586161	0.508637	10.2412	0.178264
		1819	19.7302	3.16511	0.181234	28.1	8.1	20	-0.131166	0.0637834	10.0179	0.160419
	100SW	2018	0.145026	0.0343556	0.0019672	0.508	0.059	0.449	3.82347	39.9334	0.00118031	0.236892
		2019	0.154135	0.0482761	0.00277339	0.451	0.037	0.414	2.08392	8.1948	0.00233058	0.313206
		1819	0.149541	0.0322935	0.00184912	0.3155	0.0885	0.227	1.68402	6.24913	0.00104287	0.215951
Leaf traits	LL	2018	4.51638	0.898543	0.0514504	7.4035	2.4414	4.9621	0.436965	0.0374101	0.807379	0.198952
		2019	4.41459	0.745633	0.0426948	7.4435	2.101	5.3425	0.268681	1.34026	0.555969	0.168902
		1819	4.46548	0.667586	0.0382259	6.67786	2.2959	4.38196	0.29748	0.190964	0.445671	0.149499
	LD	2018	1.20708	0.246549	0.0141173	1.957	0.6657	1.2913	0.221999	-0.375943	0.0607862	0.204252
		2019	1.32071	0.224866	0.0128758	2.3936	0.8532	1.5404	0.776333	1.58676	0.0505645	0.170261
		1819	1.2639	0.190232	0.0108927	2.01636	0.78485	1.23151	0.468536	0.413404	0.0361883	0.150513
	LA	2018	1.82746	0.699637	0.0400611	4.8656	0.6234	4.2422	0.978599	1.44887	0.489492	0.382846
		2019	5.96541	1.94069	0.111123	17.359	1.819	15.54	1.27187	4.2521	3.76627	0.325323
		1819	3.89644	1.11546	0.0638712	10.1227	1.2373	8.88545	1.01814	3.08103	1.24426	0.286278
	FS(SSC)	2019	3.00717	0.701125	0.0433156	20.2	10.56	9.64	0.0974749	-0.468121	0.491576	0.233151
	FF	2019	15.8064	1.57193	0.0971144	4.622	1	3.622	-0.488332	0.470147	2.47098	0.099449
*FW, fruit weight; FL, fruit length; FD, fruit diameter; FSI, fruit shape index; Nof/ec, number of fruits/end cluster; Nof/n, number of fruits/node; Nos/f, number of seeds/fruit; 100SW, 100 seed weight; LL, leaf length; LD, leaf diameter; LA, leaf area; FS (SSC), fruit sweetness (soluble solid contents); FF, fruit firmness
