# Supplementary material for: Identification of fruit size associated quantitative trait loci featuring SLAF based high-density linkage map of goji berry (Lycium spp.)
Source: BMC Plant Biol. 2020 Oct 15;20:474. doi: 10.1186/s12870-020-02567-1 (PMC7565837; doi:10.1186/s12870-020-02567-1)
Supplement: Supplementary file 6 — Additional file 6: Table S3. All QTLs detected during 2 indivdual years 2018–2019. [file 12870_2020_2567_MOESM6_ESM.xlsx]

## Sheet: Table S3
Table S3. All QTLs detected during 2 indivdual years 2018-2019
Traits	Year	QTLs	LGs	Interval (cM)			LOD	PVE(%)
				Start (cM)	End (cM)	distance (cM)
FW	2018	qFW-1	10	17.483	35.564	18.08	7.8	11.1
		qFW-2	10	50.464	51.909	1.45	6.04	8.7
		qFW-3	10	56.88	60.677	3.8	6.55	9.4
		qFW-4	10	62.134	62.784	0.65	6.27	9
		qFW-5	10	63.503	64.567	1.06	6.56	9.4
		qFW-6	10	65.892	71.858	5.97	6.01	8.7
	2019	qFW-1	10	69.787	69.787	0	4.72	6.9
		qFW-2	10	71.361	71.361	0	4.87	7.1
		qFW-3	10	73.019	73.019	0	4.89	7.2
	2018/2019	qFW10-6.1	10	65.892	71.858	5.97	4.72-6.01	6.9-8.7
FL	2018	qFL-1	10	17.483	39.835	22.35	8.1	11.5
		qFL-2	10	43.567	45.398	1.83	6.21	9
	2019	qFL-1	10	44.638	56.88	12.24	6.54	9.5
		qFL-2	10	57.755	59.799	2.04	6.45	9.3
		qFL-3	10	62.134	62.134	0	6.08	8.8
	2018/2019	qFL10-2.1	10	44.638	56.88	12.24	6.21-6.54	9-9.5
FD	2018	qFD-1	10	17.483	35.036	17.55	7.8	11.1
	2019	qFD-1	10	4.137	13.739	9.6	4.96	7.3
		qFD-2	10	65.892	69.966	4.07	5.01	7.3
		qFD-3	10	71.031	71.361	0.33	4.5	6.6
		qFD-4	10	5.199	12.315	7.12	5.13	7.5
FSI	2018	qFSI-1	1	123.731	124.756	1.03	4.73	6.9
		qFSI-2	11	0.853	0.853	0	4.87	7.1
		qFSI-3	2	100.132	102.152	2.02	4.93	7.2
		qFSI-4	2	109.594	109.594	0	4.55	6.6
	2019	qFSI-1	3	25.816	27.141	1.32	5.43	7.9
		qFSI-2	7	108.654	108.987	0.33	5.5	8
		qFSI-3	7	109.885	111.761	1.88	5.45	7.9
		qFSI-4	8	55.277	65.763	10.49	7.08	10.2
Nof/ec	2018	qNof/ec-1	5	60.778	63.775	3	4.38	6.7
		qNof/ec-2	5	66.771	66.771	0	3.32	4.9
		qNof/ec-3	5	67.85	82.454	14.6	4.25	6.2
		qNof/ec-4	5	83.648	114.625	30.98	4.73	6.9
		qNof/ec-5	9	9.613	9.613	0	3	4.4
	2019	qNof/ec-1	6	95.525	96.905	1.38	3.28	4.9
		qNof/ec-2	6	142.671	144.521	1.85	3.17	4.7
		qNof/ec-3	8	28.049	28.049	0	4.91	7.2
Nof/n	2018	qNof/n-1	5	67.186	67.186	0	7.25	10.4
		qNof/n-2	5	70.676	72.341	1.66	6.49	9.3
		qNof/n-3	5	74.054	74.107	0.05	6.84	9.8
		qNof/n-4	5	76.449	76.449	0	6.48	9.3
		qNof/n-5	5	79.724	79.724	0	6.67	9.6
		qNof/n-6	5	85.598	92.481	6.88	7.11	10.2
	2019	qNof/n-1	9	14.055	16.446	2.39	6.56	9.5
Nos/f	2018	qNos/f-1	10	32.09	32.09	0	6.36	9.2
		qNos/f-2	10	34.771	39.835	5.06	7.72	11
		qNos/f-3	10	42.768	51.328	8.56	7.72	11
	2019	qNos/f-1	10	33.158	33.158	0	4.45	6.5
100SW	2018	qSW100-1	12	16.478	30.03	13.55	3.85	5.6
		qSW100-2	7	100.071	100.071	0	4.5	6.6
	2019	qSW100-1	9	14.055	24.919	10.86	4.24	6.2
LL	2018	qLL-1	10	30.477	39.835	9.36	8.32	11.7
		qLL-2	10	42.768	51.909	9.14	10.48	14.6
		qLL-3	10	56.88	57.755	0.88	6.36	9.2
		qLL-4	7	93.013	93.013	0	5.92	8.6
		qLL-5	7	104.247	110.518	6.27	6.62	9.5
	2019	qLL-1	10	42.768	51.909	9.14	8.71	12.3
	2018/2019	qLL10-2.1	10	42.768	51.909	9.14	8.71-10.48	12.3-14.6
LD	2018	qLD-1	10	30.477	39.835	9.36	7.74	11
		qLD-2	10	42.768	48.095	5.33	6.64	9.5
		qLD-3	12	23.146	25.377	2.23	5.43	7.9
		qLD-4	12	27.316	32.654	5.34	5.91	8.5
		qLD-5	12	60.414	60.414	0	5.31	7.7
		qLD-6	12	70.055	70.055	0	5.33	7.7
		qLD-7	12	101.229	106.536	5.31	6.04	8.7
	2019	qLD-1	1	3.65	22.086	18.44	3.86	5.7
		qLD-2	1	58.381	65.718	7.34	3.66	5.4
		qLD-3	10	42.768	51.909	9.14	4.3	6.3
		qLD-4	10	222.313	222.541	0.23	3.13	4.6
		qLD-5	10	224.21	227.251	3.04	3.32	4.9
		qLD-6	12	11.086	16.815	5.73	3.39	5
		qLD-7	12	27.316	27.342	0.03	3.44	5.1
	2018/2019	qLD10-2.1	10	42.768	51.909	9.14	4.3-6.64	6.3-9.5
	2018/2019	qLD10-4.1	12	27.316	32.654	5.34	3.44-5.91	5.1-8.5
LA	2018	qLA-1	10	32.09	38.201	6.11	8.81	12.5
		qLA-2	10	42.768	43.831	1.06	7.74	11
	2019	qLA-1	1	3.65	17.912	14.26	4.34	6.3
		qLA-2	10	39.835	58.118	18.28	6.46	9.3
		qLA-3	10	222.313	222.541	0.23	3.11	4.6
		qLA-4	10	224.21	227.251	3.04	3.18	4.7
		qLA-5	12	11.687	18.562	6.88	3.33	4.9
		qLA-6	12	23.121	27.342	4.22	3.71	5.4
		qLA-7	9	53.254	53.254	0	3.04	4.5
	2018/2019	qLA10-2.1	10	39.835	58.118	18.28	6.46-7.74	9.3-11
*FW, fruit weight; FL, fruit length; FD, fruit diameter; FSI, fruit shape index; Nof/ec, number of fruits/end cluster; Nof/n, number of fruits/node; Nos/f, number of seeds/fruit; 100SW, 100 seed weight; LL, leaf length; LD, leaf diameter; LA, leaf area;
